# Supplementary material for: Preparation and Preclinical Evaluation of 18F-Labeled Olutasidenib Derivatives for Non-Invasive Detection of Mutated Isocitrate Dehydrogenase 1 (mIDH1)
Source: Molecules. 2024 Aug 21;29(16):3939. doi: 10.3390/molecules29163939 (PMC11356819; doi:10.3390/molecules29163939)
Supplement: Supplementary file 1 [file molecules-29-03939-s001.zip]

Archive with 1 entries (1 files):
- molecules-3143277-supplementary.pdf
